# Supplementary material for: Heterogeneity of regional and national hospitalization burden of lupus nephritis and systemic lupus erythematous
Source: Clin Kidney J. 2025 Jul 1;18(7):sfaf162. doi: 10.1093/ckj/sfaf162 (PMC12230550; doi:10.1093/ckj/sfaf162)
Supplement: sfaf162_Supplemental_Files [file sfaf162_supplemental_files.zip]

Archive with 3 entries (3 files):
- Suppl Table 1_INE population and income.xlsx
- Suppl Table 2_3_Provinces.xlsx
- Supplementary methods con S30.docx
