# Supplementary material for: Heterogeneity of regional and national hospitalization burden of lupus nephritis and systemic lupus erythematous
Source: Clin Kidney J. 2025 Jul 1;18(7):sfaf162. doi: 10.1093/ckj/sfaf162 (PMC12230550; doi:10.1093/ckj/sfaf162)
Supplement: sfaf162_Supplemental_Files [file sfaf162_supplemental_files.zip › Suppl Table 1_INE population and income.xlsx]

## Sheet: Hoja1
		Population
	2020	January 1st, 2021	July 1st, 2020	January 1st, 2020	July 1st, 2019	January 1st, 2019
	Net income per household
Almería	26276	730430	726052	724003	718671	714123
Cádiz	27179	1249873	1247258	1247160	1244336	1243186
Córdoba	26462	777622	779472	780825	781172	780982
Granada	26373	925046	922462	921966	918655	916879
Huelva	26542	527254	525463	525333	523919	522138
Jaén	25141	627568	629027	630524	631585	633375
Málaga	27084	1696955	1686076	1683380	1670154	1660348
Sevilla	28912	1950056	1950099	1947848	1943579	1941191
Huesca	32521	223995	223043	222767	221551	220996
Teruel	30672	134259	133975	134085	133848	134025
Zaragoza	33654	973684	974526	973740	969010	965673
Asturias	30658	1012117	1014604	1018053	1019217	1021469
Balears, Illes	34531	1183415	1179492	1176816	1166084	1157928
Palmas, Las	30367	1131359	1134048	1131195	1125339	1121686
Santa Cruz de Tenerife	28792	1047565	1046360	1045045	1037706	1031630
Cantabria	31545	584708	583107	583011	582260	581989
Ávila	26065	158898	158065	158819	158793	159237
Burgos	32078	356042	356517	357121	356681	356607
León	29196	452435	454029	456697	458127	460247
Palencia	30176	159146	159827	160357	160625	161053
Salamanca	28130	327735	328695	330834	331187	332044
Segovia	30787	153626	153075	153641	153481	153571
Soria	32372	88796	88755	89302	89024	89008
Valladolid	32397	519380	520046	520904	520354	520483
Zamora	25855	169165	170186	171301	172220	173318
Albacete	28288	386726	386847	387838	387730	387818
Ciudad Real	26842	492900	492395	494817	494784	495686
Cuenca	26719	196510	196272	197537	197397	197617
Guadalajara	32431	265969	263700	262985	260813	259266
Toledo	27906	710400	706706	704792	699955	696390
Barcelona	38226	5702262	5693716	5690371	5659720	5622704
Girona	34212	784941	779921	776698	770154	765476
Lleida	33305	439258	438140	437508	434435	432917
Tarragona	31975	823435	818134	815746	808671	803528
Alicante	26274	1887036	1881459	1877627	1865814	1855384
Castellon	29875	587632	585426	584201	581533	579592
Valencia	31208	2593243	2588844	2584654	2567704	2554332
Badajoz	24905	671092	671341	672045	672127	673384
Cáceres	24373	390544	391119	392925	393480	394541
La Coruña	31710	1120501	1121275	1121994	1119930	1120432
Lugo	28176	326068	326511	327573	328198	329070
Ourense	26979	305297	305656	306825	306713	307764
Pontevedra	30475	946311	945388	946213	943844	942944
Madrid	41830	6726640	6728831	6720310	6661366	6618078
Murcia	30171	1518279	1513834	1509077	1498997	1491312
Navarra		662032	661008	659907	655668	652797
Álava	35412	333485	333425	332874	331275	330104
Bizkaia	37242	1153635	1155109	1154696	1150061	1147589
Gipuzkoa	39023	725508	725406	724347	721669	719613
La Rioja	30843	319444	319123	318703	317044	315967
Ceuta	39330	84071	84455	84502	84794	85087
Melilla	39868	86450	86552	86558	86324	86373
