# Supplementary material for: Heterogeneity of regional and national hospitalization burden of lupus nephritis and systemic lupus erythematous
Source: Clin Kidney J. 2025 Jul 1;18(7):sfaf162. doi: 10.1093/ckj/sfaf162 (PMC12230550; doi:10.1093/ckj/sfaf162)
Supplement: sfaf162_Supplemental_Files [file sfaf162_supplemental_files.zip › Suppl Table 2_3_Provinces.xlsx]

## Sheet: Provincias
Autonomous Community	Province	Population	Income	Mean number of hospitalizations		Average stay		Average stay per specialty LN			Average stay per specialty SLE			Average cost per case		Total cost		Average cost pmp		Average cost pmp/income
				LN	SLE	LN	SLE	IM	Nep	Rhe	IM	Nep	Rhe	LN	SLE	LN	SLE	LN	SLE	LN	SLE
Andalucía	Almeria	722656	26276	10.6667	72	6.87	8.59	7.91	6.17	-	9.3	6.2	5.5	4416.83	2089.57	47112.9	150449	65194	208189	2481.13	7923.16
	Cadiz	1.24636e+06	27179	41.6667	136	6.5	8.37	16	5.45	6	7.4	5	6.8	2302.39	1562.23	95932.9	212463	76970.3	170467	2831.98	6272
	Cordoba	780015	26462	8.66667	46	6.39	7.92	13	5.01	-	8.1	5	14.2	3970.6	2811.34	34411.9	129322	44117	165794	1667.18	6265.36
	Granada	921002	26373	7.66667	138	13.9	12.18	15.98	15.06	-	13	10.1	12	6436.6	1638.53	49347.3	226117	53580	245512	2031.62	9309.23
	Huelva	524821	26542	67.3333	166	11.26	10.18	5.3	14.78	-	10.3	14.8	5	1587.84	1299.75	106915	215758	203716	411108	7675.23	15489
	Jaen	630416	25141	9	33	8.86	10.37	31.5	4.9	-	14.8	4.9	8	3344.15	2302.67	30097.4	75988.1	47742.1	120536	1898.97	4794.42
	Malaga	1.67938e+06	27084	44.3333	230	7.85	9.21	15.11	3.87	-	13.9	7.3	7.5	2290.47	1433.72	101544	329756	60465.2	196355	2232.51	7249.86
	Sevilla	1.94655e+06	28912	28.6667	114	8.2	8.34	16.83	4.86	13	13.2	4.9	6.9	4296.96	2817.88	123180	321238	63280.8	165029	2188.74	5707.98
Aragón	Huesca	222470	32521	4.33333	9	3.61	5.23	6	2.89	-	8	2.9	-	4390.91	4770.85	19027.3	42937.7	85527.2	193004	2629.91	5934.75
	Teruel	134038	30672	3.66667	7	1.78	6.71	-	1.78	-	18.7	1.8	-	3161.25	3563.35	11591.2	24943.5	86477.1	186092	2819.41	6067.16
	Zaragoza	971327	33654	13.3333	42	3.24	4.76	1.5	2.65	7.34	4.4	2.6	8.2	3866.73	3824.12	51556.4	160613	53078.3	165354	1577.18	4913.36
Asturias	Asturias	1017092	30658	8.66667	46	6.71	8.23	9.25	5.2	10	9.9	5	8.2	4849.66	2923.05	42030.4	134460	41324.1	132201	1347.91	4312.11
Baleares	Baleares	1172747	34531	8	20	6.1	8.04	8	4.1	-	8.4	4.1	7.5	3861.21	4831.25	30889.7	96625	26339.6	82392	762.781	2386.03
Canarias	Las Palmas	1.12873e+06	30367	19.6667	66	7.8	9.59	17.67	3.81	10.24	13.9	3.8	11.6	5317.74	3405.83	104582	224785	92655.1	199149	3051.18	6558.08
	Santa Cruz de Tenerife	1.04166e+06	28792	16.3333	51	6.39	12.65	-	5.1	8.98	21.8	5	15.4	5188.73	3786.04	84749.3	193088	81359.7	185365	ND	ND
Cantabria	Cantabria	583015	31545	6	68	6.53	9.83	4	5.39	11.5	11	5.4	10.8	3930.02	2057.53	23580.1	139912	40445.1	239980	1282.14	7607.55
Castilla y León	Avila	158762	26065	1	3	1.17	10.95	-	1.17	-	20.7	1.2	-	3255.09	3535.86	3255.09	10607.6	20502.9	66814.2	786.607	2563.37
	Burgos	356594	32078	2	15	2.5	8.5	-	2.5	-	10.6	2.3	-	4434.41	4542.08	8868.82	68131.2	24870.9	191061	775.327	5956.14
	Leon	456307	29196	4.5	13	8.54	9.88	-	7	14	14.7	7	8.1	6906.65	5427.84	31079.9	70561.9	68111.9	154637	2332.92	5296.51
	Palencia	160202	30176	12.6667	19	3.31	4.76	11	2.69	-	8.7	2.8	16.3	4830.9	4821.8	61191.4	91614.2	381965	571868	12657.9	18951.1
	Salamanca	330099	28130	3.33333	8	7.11	7.95	12	5.33	2	9.5	5.3	6.4	4862.57	4884.36	16208.6	39074.9	49102.1	118373	1745.54	4208.08
	Segovia	153479	30787	1	4	2	6.75	-	2	-	7.1	2	-	7662.19	4036.69	7662.19	16146.8	49923.4	105205	1621.58	3417.19
	Soria	88977	32372	5.33333	11	15	15.11	17.5	8.5	-	17.5	8.5	-	9093.26	8881.09	48497.4	97692	545055	1.09795e+06	16837.2	33916.5
	Valladolid	520233	32397	3.66667	11	7.26	8.53	23.5	5.33	8	9.7	5.4	5.5	4495.52	5358.09	16483.6	58939	31685	113293	978.021	3497.03
	Zamora	171238	25855	9.33333	12	2.33	3	-	3	-	8	3	3	3181.59	3668.2	29694.8	44018.4	173413	257060	6707.12	9942.36
Castilla-La Mancha	Albacete	387392	28288	3	6	5.73	9.18	6.25	4.83	-	19.8	4.8	-	4308.51	4719.31	12925.5	28315.9	33365.5	73093.6	1179.49	2583.91
	Ciudad Real	494116	26842	5	9	3.74	6.39	10	3.33	-	9.4	3.3	10	4649.57	4472	23247.8	40248	47049.3	81454.5	1752.83	3034.59
	Cuenca	197067	26719	1	7	5.33	6.28	-	5.33	-	7.4	5.3	7	5176.15	3559.72	5176.15	24918	26266	126445	983.046	4732.39
	Guadalajara	262547	32431	2.33333	5	7.5	7.08	19.5	2.84	-	14.3	2.8	6	9400.11	6796.23	21933.6	33981.1	83541.7	129429	2575.98	3990.9
	Toledo	703649	27906	4.66667	15	12.43	14.48	20	11.28	-	15.8	11.3	6.7	5771.49	5387.74	26933.6	80816.1	38277.1	114853	1371.64	4115.71
Cataluña	Barcelona	5.67375e+06	38226	85.6667	260	6.19	7.87	8.3	5.34	8.23	9.8	5.1	9.3	4388.02	4233.5	375907	1100710	66253.7	194000	1733.21	5075.09
	Girona	775438	34212	9.33333	43	6.37	6.59	9.83	4.68	-	8.7	3	22	4249.91	3293.08	39665.8	141602	51152.8	182610	1495.17	5337.59
	Lleida	436452	33305	5.33333	18	38.61	17.75	7	6.06	-	11.7	8.1	37	18297.8	8169.77	97588.3	147056	223595	336935	6713.55	10116.7
	Tarragona	813903	31975	7.33333	38	4.1	8.57	10.25	4.15	-	11.8	4.2	28	5314.09	3051.08	38970	115941	47880.4	142451	1497.43	4455.07
Comunidad Valenciana	Alicante	1873464	26274	16.3333	41	6.75	8.11	12.61	6.14	2	10.9	6.6	7.3	4705.05	5282.94	76849.1	216601	41019.8	115615	1561.23	4400.36
	Castellon	583677	29875	11.6667	22	6.38	7.95	-	6.73	-	9.7	6.8	3.8	3659.04	6353.57	42688.8	139779	73137.7	239479	2448.13	8016.05
	Valencia	2.57776e+06	31208	13	60	8.09	9.27	13.17	6.63	6	11.7	7.2	7.8	4438.63	4602.9	57702.2	276174	22384.7	107137	717.273	3433.01
Extremadura	Badajoz	671998	24905	8.33333	23	4.64	7.14	7.75	4.33	2.33	11.6	4.3	4.4	4935.34	3985.94	41127.8	91676.6	61202.3	136424	2457.43	5477.78
	Caceres	392522	24373	2.33333	5	5.61	6.65	-	5.61	-	15	5.6	-	5359.61	4402.2	12505.8	22011	31860	56075.9	1307.19	2300.74
Galicia	La Coruña	1.12083e+06	31710	17.3333	36	9.01	11.01	18.67	10.69	6.75	14.6	12.2	10.3	4724.61	4549.64	81893.2	163787	73065.1	146131	2304.16	4608.34
	Lugo	327484	28176	2.33333	8	6.56	11.18	-	10	4	13.8	10	9.4	3669.33	4371.26	8561.77	34970.1	26144.1	106784	927.885	3789.9
	Ourense	306451	26979	5.33333	8	3.81	6.13	-	3.03	2	3	3	11	4383.3	4580.88	23377.6	36647	76285	119585	2827.57	4432.53
	Pontevedra	944940	30475	13.3333	32	7.8	10.14	8	5.56	20.04	9.8	5.6	16.1	5418.46	5221.99	72246.1	167104	76455.8	176841	2508.8	5802.81
Madrid	Madrid	6691045	41830	201.667	1200	6.89	8.99	10.52	5.96	6.98	12.9	5.9	8.4	2756.91	1675.25	555977	2010300	83092.7	300446	1986.44	7182.56
Murcia	Murcia	1.5063e+06	30171	26	274	7.68	10.14	15.83	4.66	8	11.4	4.5	18.5	3765.51	1663.94	97903.3	455920	64995.9	302675	2154.25	10032
Navarra	Navarra	658282		5.66667	23	9.32	15.96	7	13	10.83	12.3	13	6.5	4583.19	5909	25971.4	135907	39453.3	206457	-	-
País Vasco	Alava	332233	35412	4.66667	10	8.56	7.37	17	6.81	9	6.5	8.5	6.3	5810.26	4660.01	27114.5	46600.1	81613.1	140263	2304.67	3960.9
	Guipuzcoa	723309	37242	8.66667	18	4.94	5.62	6	5.13	5.1	5.2	5.8	5.1	3688.71	4132.65	31968.8	74387.7	44198	102844	1186.78	2761.5
	Vizcaya	1152218	39023	11.3333	22	7.91	8.5	12.25	6.51	8.5	12.1	6.4	5.8	4462.45	4461.24	50574.4	98147.3	43893.1	85181.2	1124.8	2182.85
Rioja (La)	La Rioja	318056	30843	10	23	4.93	7.11	2	4.17	12.33	6.7	4.2	8	3518.25	3921.84	35182.5	90202.3	110617	283605	3586.46	9195.12
Ceuta y Melilla	Ceuta y Melilla	171033	39599	4	48	5.67	10.89	7	2	4	6.8	2	6	2013.1	1281.55	8052.4	61514.4	47080.9	359664	1188.94	9082.64
	Spain (all)	4.72141e+07	30435.3	827	3593.67	6.91667	8.84667	11.83	5.40667	8.62667	11.1833	5.47333	9.39667	3563.05	2407.79	2.94664e+06	8.65281e+06	62410.2	183267	2050.59	6021.55
	median					6.515	8.545	11.125	4.88	10	10.8	4.95	8.1	3950.31	2870.47	44571.6	145181	57022.6	185729	2031.62	6067.16
	IQR					4.2325	8.0875	6.4775	3.12	8.16	8.625	3.125	7.05	3277.36	2065.54	25209.4	81147.3	42022.3	165110	1347.91	4913.36
						7.8375	10.0925	15.995	5.3425	10.87	13.9	5.3	11.4	4430.01	3730.37	93137	214935	80262.4	198451	2629.91	7249.86
						6.79 (5.8, 7.14)	8.74 (7.98, 10.06)											20502.9	66814.2
																		203716	411108
																		9.93596	6.15301
						Internal Medicine	Nephrology	Rheumatology
						11.1833	5.47333	9.39667

## Sheet: Suppl table 2
Autonomous Community	Province	Population	Mean number of all hospitalizations		Annual incidence of all hospitalization episodes (n per 100,000 population)			Episodes incidence ratio (vs. Spain-all) (95% CI)
			LN	SLE	LN	SLE	LN/SLE hospitalization ratio	LN	P	SLE	P
Andalucía	Almeria	722656	10.6667	72	1.47604	9.96325	0.148148	0.87 (0.48 - 1.58)	0.644	1.31 (1.04 - 1.65)	0.024
	Cadiz	1.24636e+06	41.6667	136	3.34306	10.9118	0.306373	1.92 (1.41 - 2.62)	0.000	1.43 (1.21 - 1.70)	<0.001
	Cordoba	780015	8.66667	46	1.11109	5.89733	0.188406	0.66 (0.34 - 1.27)	0.213	0.77 (0.58 - 1.04)	0.085
	Granada	921002	7.66667	138	0.832427	14.9837	0.0555556	0.50 (0.25 - 0.99)	0.048	1.97 (1.66 - 2.33)	<0.001
	Huelva	524821	67.3333	166	12.8298	31.6298	0.405622	7.29 (5.68 - 9.35)	0.000	4.16 (3.56 - 4.85)	<0.001
	Jaen	630416	9	33	1.42763	5.23464	0.272727	0.82 (0.42 - 1.57)	0.542	0.69 (0.49 - 0.97)	0.032
	Malaga	1.67938e+06	44.3333	230	2.63986	13.6955	0.192754	1.50 (1.10 - 2.03)	0.009	1.80 (1.57 - 2.06)	<0.001
	Sevilla	1.94655e+06	28.6667	114	1.47269	5.8565	0.251462	0.85 (0.59 - 1.23)	0.392	0.77 (0.64 - 0.93)	0.006
Aragón	Huesca	222470	4.33333	9	1.94782	4.04548	0.481481	0.87 (0.69 - 1.08)	0.202	0.60 (0.53 - 0.68)	<0.001
	Teruel	134038	3.66667	7	2.73553	5.22238	0.52381	0.66 (0.34 - 1.28)	0.219	0.73 (0.54 - 0.98)	0.039
	Zaragoza	971327	13.3333	42	1.37269	4.32398	0.31746	0.65 (0.27 - 1.58)	0.344	0.54 (0.34 - 0.86)	0.009
Asturias	Asturias	1017092	8.66667	46	0.852103	4.5227	0.188406	0.49 (0.23 - 1.03)	0.061	0.61 (0.45 - 0.84)	0.003
Baleares	Baleares	1172747	8	20	0.682159	1.7054	0.4	1.72 (1.48 - 2.01)	0.000	2.36 (2.21 - 2.52)	<0.001
Canarias	Las Palmas	1.12873e+06	19.6667	66	1.74238	5.8473	0.29798	0.49 (0.30 - 0.80)	0.004	0.29 (0.21 - 0.39)	<0.001
	Santa Cruz de Tenerife	1.04166e+06	16.3333	51	1.56801	4.89603	0.320261	1.17 (0.66 - 2.08)	0.582	0.50 (0.33 - 0.75)	0.001
Cantabria	Cantabria	583015	6	68	1.02913	11.6635	0.0882353	0.29 (0.17 - 0.50)	0.000	0.31 (0.24 - 0.39)	<0.001
Castilla y León	Avila	158762	1	3	0.629872	1.88962	0.333333	0.87 (0.54 - 1.40)	0.557	0.42 (0.3 - 0.59)	<0.001
	Burgos	356594	2	15	0.560863	4.20647	0.133333	0.35 (0.09 - 1.40)	0.137	0.32 (0.16 - 0.64)	0.001
	Leon	456307	4.5	13	0.986178	2.84896	0.346154	0.93 (0.39 - 2.24)	0.874	0.34 (0.17 - 0.69)	0.002
	Palencia	160202	12.6667	19	7.9067	11.8601	0.666667	0.79 (0.45 - 1.36)	0.388	0.44 (0.31 - 0.63)	<0.001
	Salamanca	330099	3.33333	8	1.0098	2.42352	0.416667	0.36 (0.05 - 2.56)	0.307	0.25 (0.08 - 0.77)	0.016
	Segovia	153479	1	4	0.651556	2.60622	0.25	0.32 (0.08 - 1.28)	0.108	0.55 (0.33 - 0.92)	0.022
	Soria	88977	5.33333	11	5.99406	12.3627	0.484848	0.63 (0.26 - 1.51)	0.296	0.37 (0.22 - 0.65)	<0.001
	Valladolid	520233	3.66667	11	0.704812	2.11444	0.333333	4.63 (2.68 - 8.01)	0.000	1.56 (0.99 - 2.45)	0.054
	Zamora	171238	9.33333	12	5.4505	7.00779	0.777778	0.52 (0.17 - 1.61)	0.257	0.32 (0.16 - 0.64)	0.001
Castilla-La Mancha	Albacete	387392	3	6	0.77441	1.54882	0.5	0.37 (0.05 - 2.64)	0.323	0.34 (0.13 - 0.91)	0.032
	Ciudad Real	494116	5	9	1.01191	1.82143	0.555556	3.21 (1.33 - 7.73)	0.009	1.62 (0.90 - 2.94)	0.108
	Cuenca	197067	1	7	0.507443	3.5521	0.142857	0.44 (0.16 - 1.17)	0.100	0.28 (0.15 - 0.50)	<0.001
	Guadalajara	262547	2.33333	5	0.888731	1.90442	0.466667	3.00 (1.56 - 5.79)	0.001	0.92 (0.52 - 1.62)	0.775
	Toledo	703649	4.66667	15	0.66321	2.13175	0.311111	0.86 (0.36 - 2.07)	0.735	0.40 (0.21 - 0.74)	0.003
Cataluña	Barcelona	5.67375e+06	85.6667	260	1.50988	4.5825	0.329487	0.71 (0.37 - 1.37)	0.308	0.33 (0.21 - 0.52)	<0.001
	Girona	775438	9.33333	43	1.20362	5.54525	0.217054	0.55 (0.30 - 0.99)	0.046	0.25 (0.16 - 0.38)	<0.001
	Lleida	436452	5.33333	18	1.22198	4.12417	0.296296	1.01 (0.65 - 1.58)	0.959	0.77 (0.60 - 0.98)	0.034
	Tarragona	813903	7.33333	38	0.901008	4.66886	0.192982	0.88 (0.53 - 1.44)	0.603	0.64 (0.49 - 0.85)	0.002
Comunidad Valenciana	Alicante	1873464	16.3333	41	0.871825	2.18846	0.398374	0.44 (0.14 - 1.37)	0.158	0.20 (0.09 - 0.45)	<0.001
	Castellon	583677	11.6667	22	1.99882	3.76921	0.530303	0.58 (0.24 - 1.39)	0.221	0.24 (0.12 - 0.46)	<0.001
	Valencia	2.57776e+06	13	60	0.504315	2.32761	0.216667	0.29 (0.04 - 2.06)	0.216	0.47 (0.22 - 0.98)	0.044
Extremadura	Badajoz	671998	8.33333	23	1.24008	3.42263	0.362319	0.43 (0.11 - 1.74)	0.240	0.25 (0.10 - 0.60)	0.002
	Caceres	392522	2.33333	5	0.594447	1.27381	0.466667	0.41 (0.17 - 0.98)	0.044	0.28 (0.17 - 0.47)	<0.001
Galicia	La Coruña	1.12083e+06	17.3333	36	1.54648	3.21192	0.481481	0.99 (0.67 - 1.46)	0.941	2.39 (2.11 - 2.70)	<0.001
	Lugo	327484	2.33333	8	0.712503	2.44287	0.291667	1.03 (0.38 - 2.74)	0.958	0.53 (0.28 - 1.02)	0.058
	Ourense	306451	5.33333	8	1.74035	2.61053	0.666667	1.70 (0.64 - 4.55)	0.288	0.69 (0.33 - 1.44)	0.319
	Pontevedra	944940	13.3333	32	1.41102	3.38646	0.416667	0.76 (0.44 - 1.32)	0.336	0.57 (0.42 - 0.77)	<0.001
Madrid	Madrid	6691045	201.667	1200	3.01398	17.9344	0.168056	0.39 (0.19 - 0.78)	0.008	0.22 (0.14 - 0.35)	<0.001
Murcia	Murcia	1.5063e+06	26	274	1.72608	18.1903	0.0948905	0.68 (0.34 - 1.36)	0.277	0.45 (0.30 - 0.68)	<0.001
Navarra	Navarra	658282	5.66667	23	0.860826	3.49394	0.246377	0.29 (0.07 - 1.17)	0.081	0.17 (0.07 - 0.40)	<0.001
País Vasco	Alava	332233	4.66667	10	1.40464	3.00994	0.466667	0.51 (0.26 - 0.97)	0.042	0.59 (0.44 - 0.79)	<0.001
	Guipuzcoa	723309	8.66667	18	1.1982	2.48856	0.481481	0.52 (0.23 - 1.16)	0.111	0.46 (0.30 - 0.69)	<0.001
	Vizcaya	1152218	11.3333	22	0.98361	1.90936	0.515152	0.59 (0.26 - 1.31)	0.194	1.53 (1.21 - 1.95)	<0.001
Rioja (La)	La Rioja	318056	10	23	3.1441	7.23143	0.434783	1.79 (0.96 - 3.35)	0.066	0.95 (0.63 - 1.43)	0.806
Ceuta y Melilla	Ceuta y Melilla	171033	4	48	2.33873	28.0647	0.0833333	1.34 (0.50 - 3.57)	0.564	3.69 (2.77 - 4.90)	<0.001
	Spain (all)	4.72141e+07	827	3593.67	1.7516	7.61143	0.230127	1.00		1.00

## Sheet: Suppl Table 3
Autonomous Community	Province	Population	Mean annual number of hospitalization episodes contributing to APR-DRG costs for 2019-2021 (n)		Average stay		Average stay per specialty LN			Average stay per specialty SLE			Average cost per stay (euros)		Cost burden (Total average cost, euros)		Cost burden pmp (euros)		Average cost pmp/€1000 household income
			LN	SLE	LN	SLE	IM	Nep	Rhe	IM	Nep	Rhe	LN	SLE	LN	SLE	LN	SLE	LN	SLE
Andalucía	Almeria	722656	10.6667	69	6.87	8.59	7.91	6.17	-	9.3	6.2	5.5	4416.83	2089.57	47112.9	144180	65194	199515	2481.13	7593.03
	Cadiz	1.24636e+06	40.6667	128	6.5	8.37	16	5.45	6	7.4	5	6.8	2302.39	1562.23	93630.5	199965	75123	160439	2764.01	5903.06
	Cordoba	780015	8.66667	40.3333	6.39	7.92	13	5.01	-	8.1	5	14.2	3970.6	2811.34	34411.9	113391	44117	145370	1667.18	5493.54
	Granada	921002	7.33333	131	13.9	12.18	15.98	15.06	-	13	10.1	12	6436.6	1638.53	47201.7	214647	51250.4	233059	1943.29	8837.02
	Huelva	524821	67	163.333	11.26	10.18	5.3	14.78	-	10.3	14.8	5	1587.84	1299.75	106385	212292	202708	404504	7637.24	15240.2
	Jaen	630416	13	30.6667	8.86	10.37	31.5	4.9	-	14.8	4.9	8	3344.15	2302.67	43474	70615.2	68960.8	112014	2742.96	4455.42
	Malaga	1.67938e+06	43.3333	218.667	7.85	9.21	15.11	3.87	-	13.9	7.3	7.5	2290.47	1433.72	99253.7	313507	59101.3	186680	2182.15	6892.62
	Sevilla	1.94655e+06	28	101	8.2	8.34	16.83	4.86	13	13.2	4.9	6.9	4296.96	2817.88	120315	284606	61809.1	146210	2137.84	5057.07
Aragón	Huesca	222470	4.33333	7.33333	3.61	5.23	6	2.89	-	8	2.9	-	4390.91	4770.85	19027.3	34986.2	85527.2	157262	2629.91	4835.72
	Teruel	134038	3.66667	5.66667	1.78	6.71	-	1.78	-	18.7	1.8	-	3161.25	3563.35	11591.2	20192.3	86477.1	150646	2819.41	4911.51
	Zaragoza	971327	13.3333	36	3.24	4.76	1.5	2.65	7.34	4.4	2.6	8.2	3866.73	3824.12	51556.4	137668	53078.3	141732	1577.18	4211.45
Asturias	Asturias	1017092	8.66667	42.3333	6.71	8.23	9.25	5.2	10	9.9	5	8.2	4849.66	2923.05	42030.4	123742	41324.1	121663	1347.91	3968.39
Baleares	Baleares	1172747	8	19.6667	6.1	8.04	8	4.1	-	8.4	4.1	7.5	3861.21	4831.25	30889.7	95014.6	26339.6	81018.8	762.781	2346.26
Canarias	Las Palmas	1.12873e+06	19.6667	60.6667	7.8	9.59	17.67	3.81	10.24	13.9	3.8	11.6	5317.74	3405.83	104582	206620	92655.1	183056	3051.18	6028.13
	Santa Cruz de Tenerife	1.04166e+06	16	47.3333	6.39	12.65	-	5.1	8.98	21.8	5	15.4	5188.73	3786.04	83019.7	179206	79699.3	172039	2768.11	5975.22
Cantabria	Cantabria	583015	6	67.3333	6.53	9.83	4	5.39	11.5	11	5.4	10.8	3930.02	2057.53	23580.1	138540	40445.1	237627	1282.14	7532.97
Castilla y León	Avila	158762	1	3	1.17	10.95	-	1.17	-	20.7	1.2	-	3255.09	3535.86	3255.09	10607.6	20502.9	66814.2	786.607	2563.37
	Burgos	356594	1	7.66667	2.5	8.5	-	2.5	-	10.6	2.3	-	4434.41	4542.08	4434.41	34822.6	12435.5	97653.5	387.664	3044.25
	Leon	456307	3.5	10.3333	8.54	9.88	-	7	14	14.7	7	8.1	6906.65	5427.84	24173.3	56087.7	52975.9	122917	1814.49	4210.05
	Palencia	160202	12.6667	18.3333	3.31	4.76	11	2.69	-	8.7	2.8	16.3	4830.9	4821.8	61191.4	88399.7	381965	551803	12657.9	18286.1
	Salamanca	330099	3	8	7.11	7.95	12	5.33	2	9.5	5.3	6.4	4862.57	4884.36	14587.7	39074.9	44191.9	118373	1570.99	4208.08
	Segovia	153479	1	3.66667	2	6.75	-	2	-	7.1	2	-	7662.19	4036.69	7662.19	14801.2	49923.4	96438.1	1621.58	3132.43
	Soria	88977	5.33333	15.5	15	15.11	17.5	8.5	-	17.5	8.5	-	9093.26	8881.09	48497.4	137657	545055	1.54711e+06	16837.2	47791.5
	Valladolid	520233	3.66667	9.33333	7.26	8.53	23.5	5.33	8	9.7	5.4	5.5	4495.52	5358.09	16483.6	50008.8	31685	96127.7	978.021	2967.18
	Zamora	171238	9.33333	17	2.33	3	-	3	-	8	3	3	3181.59	3668.2	29694.8	62359.4	173413	364168	6707.12	14085
Castilla-La Mancha	Albacete	387392	3	6	5.73	9.18	6.25	4.83	-	19.8	4.8	-	4308.51	4719.31	12925.5	28315.9	33365.5	73093.6	1179.49	2583.91
	Ciudad Real	494116	5	9	3.74	6.39	10	3.33	-	9.4	3.3	10	4649.57	4472	23247.8	40248	47049.3	81454.5	1752.83	3034.59
	Cuenca	197067	1	8	5.33	6.28	-	5.33	-	7.4	5.3	7	5176.15	3559.72	5176.15	28477.8	26266	144508	983.046	5408.45
	Guadalajara	262547	2.33333	5	7.5	7.08	19.5	2.84	-	14.3	2.8	6	9400.11	6796.23	21933.6	33981.1	83541.7	129429	2575.98	3990.9
	Toledo	703649	4.66667	14.6667	12.43	14.48	20	11.28	-	15.8	11.3	6.7	5771.49	5387.74	26933.6	79020.2	38277.1	112301	1371.64	4024.25
Cataluña	Barcelona	5.67375e+06	80.3333	208	6.19	7.87	8.3	5.34	8.23	9.8	5.1	9.3	4388.02	4233.5	352504	880568	62128.9	155200	1625.31	4060.07
	Girona	775438	9.33333	37	6.37	6.59	9.83	4.68	-	8.7	3	22	4249.91	3293.08	39665.8	121844	51152.8	157129	1495.17	4592.81
	Lleida	436452	5.33333	14	38.61	17.75	7	6.06	-	11.7	8.1	37	18297.8	8169.77	97588.3	114377	223595	262061	6713.55	7868.51
	Tarragona	813903	7.33333	31	4.1	8.57	10.25	4.15	-	11.8	4.2	28	5314.09	3051.08	38970	94583.5	47880.4	116210	1497.43	3634.4
Comunidad Valenciana	Alicante	1873464	16	35.3333	6.75	8.11	12.61	6.14	2	10.9	6.6	7.3	4705.05	5282.94	75280.8	186664	40182.7	99635.7	1529.37	3792.18
	Castellon	583677	11.6667	20	6.38	7.95	-	6.73	-	9.7	6.8	3.8	3659.04	6353.57	42688.8	127071	73137.7	217708	2448.13	7287.31
	Valencia	2.57776e+06	12.3333	50.3333	8.09	9.27	13.17	6.63	6	11.7	7.2	7.8	4438.63	4602.9	54743.1	231679	21236.7	89876.4	680.49	2879.91
Extremadura	Badajoz	671998	8.33333	22.6667	4.64	7.14	7.75	4.33	2.33	11.6	4.3	4.4	4935.34	3985.94	41127.8	90348	61202.3	134447	2457.43	5398.39
	Caceres	392522	1.66667	4.66667	5.61	6.65	-	5.61	-	15	5.6	-	5359.61	4402.2	8932.68	20543.6	22757.2	52337.5	933.704	2147.35
Galicia	La Coruña	1.12083e+06	17.3333	36.3333	9.01	11.01	18.67	10.69	6.75	14.6	12.2	10.3	4724.61	4549.64	81893.2	165304	73065.1	147484	2304.16	4651.01
	Lugo	327484	2.33333	7.33333	6.56	11.18	-	10	4	13.8	10	9.4	3669.33	4371.26	8561.77	32055.9	26144.1	97885.4	927.885	3474.07
	Ourense	306451	4.66667	8	3.81	6.13	-	3.03	2	3	3	11	4383.3	4580.88	20455.4	36647	66749.3	119585	2474.12	4432.53
	Pontevedra	944940	13.3333	31.3333	7.8	10.14	8	5.56	20.04	9.8	5.6	16.1	5418.46	5221.99	72246.1	163622	76455.8	173156	2508.8	5681.91
Madrid	Madrid	6691045	193.667	1098.33	6.89	8.99	10.52	5.96	6.98	12.9	5.9	8.4	2756.91	1675.25	533922	1.83998e+06	79796.4	274992	1907.64	6574.03
Murcia	Murcia	1.5063e+06	25.6667	265	7.68	10.14	15.83	4.66	8	11.4	4.5	18.5	3765.51	1663.94	96648.1	440944	64162.6	292733	2126.63	9702.47
Navarra	Navarra	658282	5.66667	22.3333	9.32	15.96	7	13	10.83	12.3	13	6.5	4583.19	5909	25971.4	131968	39453.3	200473	-	-
País Vasco	Alava	332233	4.66667	9	8.56	7.37	17	6.81	9	6.5	8.5	6.3	5810.26	4660.01	27114.5	41940.1	81613.1	126237	2304.67	3564.81
	Guipuzcoa	723309	8.66667	15.6667	4.94	5.62	6	5.13	5.1	5.2	5.8	5.1	3688.71	4132.65	31968.8	64744.8	44198	89512.1	1186.78	2403.52
	Vizcaya	1152218	11.3333	21.6667	7.91	8.5	12.25	6.51	8.5	12.1	6.4	5.8	4462.45	4461.24	50574.4	96660.2	43893.1	83890.5	1124.8	2149.77
Rioja (La)	La Rioja	318056	10	20	4.93	7.11	2	4.17	12.33	6.7	4.2	8	3518.25	3921.84	35182.5	78436.8	110617	246613	3586.46	7995.75
Ceuta y Melilla	Ceuta y Melilla	171033	4	46.6667	5.67	10.89	7	2	4	6.8	2	6	2013.1	1281.55	8052.4	59805.7	47080.9	349673	1188.94	8830.35
	Spain (all)	4.72141e+07	806	3294	6.91667	8.84667	11.83	5.40667	8.62667	11.1833	5.47333	9.39667	3563.05	2407.79	2.87182e+06	7.93127e+06	60825.5	167985	1986.79	5487.03
